# Supplementary material for: The triglyceride-glucose index associated with reduced risk of liver metastasis in pancreatic cancer
Source: Front Endocrinol (Lausanne). 2025 Jul 18;16:1592788. doi: 10.3389/fendo.2025.1592788 (PMC12314753; doi:10.3389/fendo.2025.1592788)
Supplement: Supplementary file 2 [file Table1.xlsx]

## Sheet: Supplementary Table 1 and 2
Supplementary Table 1：Baseline characteristics and differences analysis for patients after PSM									Supplementary Table 2： Univariate and multivariate logistic regression for patients after PSM
Variables	Total (n = 70)	non-LM (n = 41)	LM (n = 29)	Statistic	P				Variables	Univariate						multivariate
										β	S.E	Z	P	OR (95%CI)		β	S.E	Z	P	OR (95%CI)
TyGindex, M (Q₁, Q₃)	8.75 (8.43, 9.21)	8.94 (8.54, 9.36)	8.52 (8.36, 8.90)	Z=-2.61	0.009				TyG level
TyG level, n(%)				χ²=4.77	0.029				low					1.00 (Reference)						1.00 (Reference)
low	35 (50.00)	16 (39.02)	19 (65.52)						high	-1.09	0.51	-2.15	0.031	0.34 (0.13 ~ 0.91)		-1.76	0.71	-2.5	0.012	0.17 (0.04 ~ 0.68)
high	35 (50.00)	25 (60.98)	10 (34.48)						Sex
Sex, n(%)				χ²=0.25	0.617				male					1.00 (Reference)
male	41 (58.57)	23 (56.10)	18 (62.07)						female	-0.25	0.5	-0.5	0.618	0.78 (0.30 ~ 2.06)
female	29 (41.43)	18 (43.90)	11 (37.93)						Age
Age, n(%)				χ²=2.83	0.093				<65					1.00 (Reference)						1.00 (Reference)
<65	40 (57.14)	20 (48.78)	20 (68.97)						≥65	-0.85	0.51	-1.67	0.096	0.43 (0.16 ~ 1.16)		-1.54	0.78	-1.97	0.048	0.21 (0.05 ~ 0.99)
≥65	30 (42.86)	21 (51.22)	9 (31.03)						BMI	-0.17	0.1	-1.79	0.073	0.84 (0.70 ~ 1.02)
BMI, M (Q₁, Q₃)	20.88 (18.78, 22.54)	21.11 (19.44, 22.59)	20.44 (18.25, 22.31)	Z=-1.40	0.161				Hypertension
Hypertension, n(%)				χ²=0.31	0.576				no					1.00 (Reference)
no	61 (87.14)	37 (90.24)	24 (82.76)						yes	0.66	0.72	0.91	0.362	1.93 (0.47 ~ 7.91)
yes	9 (12.86)	4 (9.76)	5 (17.24)						Diabetes
Diabetes, n(%)				χ²=1.97	0.161				no					1.00 (Reference)
no	43 (61.43)	28 (68.29)	15 (51.72)						yes	0.7	0.5	1.39	0.163	2.01 (0.75 ~ 5.36)
yes	27 (38.57)	13 (31.71)	14 (48.28)						Pathologytype
Pathologytype, n(%)				χ²=7.46	0.024				PDAC					1.00 (Reference)						1.00 (Reference)
PDAC	45 (64.29)	21 (51.22)	24 (82.76)						AC	-1.74	0.83	-2.1	0.036	0.18 (0.03 ~ 0.89)		-3.28	1.23	-2.67	0.007	0.04 (0.00 ~ 0.42)
AC	12 (17.14)	10 (24.39)	2 (6.90)						Others	-1.34	0.72	-1.85	0.064	0.26 (0.06 ~ 1.08)		-2.42	0.96	-2.51	0.012	0.09 (0.01 ~ 0.59)
Others	13 (18.57)	10 (24.39)	3 (10.34)						T
T, n(%)				-	0.167				1					1.00 (Reference)
1	9 (12.86)	6 (14.63)	3 (10.34)						2	-0.29	0.98	-0.29	0.769	0.75 (0.11 ~ 5.11)
2	11 (15.71)	8 (19.51)	3 (10.34)						3	0.05	0.81	0.06	0.949	1.05 (0.22 ~ 5.13)
3	29 (41.43)	19 (46.34)	10 (34.48)						4	1.18	0.84	1.41	0.159	3.25 (0.63 ~ 16.79)
4	21 (30.00)	8 (19.51)	13 (44.83)						N
N, n(%)				χ²=7.59	0.022				0					1.00 (Reference)						1.00 (Reference)
0	36 (51.43)	26 (63.41)	10 (34.48)						1	0.87	0.56	1.55	0.12	2.38 (0.80 ~ 7.13)		0.15	0.75	0.2	0.841	1.16 (0.27 ~ 5.02)
1	23 (32.86)	12 (29.27)	11 (37.93)						2	1.94	0.77	2.51	0.012	6.93 (1.53 ~ 31.51)		3.1	1.28	2.42	0.015	22.23 (1.81 ~ 273.75)
2	11 (15.71)	3 (7.32)	8 (27.59)						CA199
CA199, n(%)				χ²=4.06	0.044				<37					1.00 (Reference)
<37	24 (34.29)	18 (43.90)	6 (20.69)						≥37	1.1	0.56	1.98	0.048	3.00 (1.01 ~ 8.92)
≥37	46 (65.71)	23 (56.10)	23 (79.31)						CA125
CA125, n(%)				χ²=0.97	0.324				<35					1.00 (Reference)
<35	48 (68.57)	30 (73.17)	18 (62.07)						≥35	0.51	0.52	0.98	0.326	1.67 (0.60 ~ 4.62)
≥35	22 (31.43)	11 (26.83)	11 (37.93)						CEA
CEA, n(%)				χ²=0.03	0.856				<5					1.00 (Reference)						1.00 (Reference)
<5	45 (64.29)	26 (63.41)	19 (65.52)						≥5	-0.09	0.51	-0.18	0.857	0.91 (0.34 ~ 2.47)		-1.44	0.79	-1.82	0.068	0.24 (0.05 ~ 1.11)
≥5	25 (35.71)	15 (36.59)	10 (34.48)						TC	-0.06	0.17	-0.37	0.711	0.94 (0.67 ~ 1.32)
TC, M (Q₁, Q₃)	4.83 (3.84, 5.21)	4.82 (3.80, 5.64)	4.83 (3.96, 5.19)	Z=-0.06	0.952				HDL	-0.31	0.43	-0.74	0.461	0.73 (0.32 ~ 1.68)		-1.63	0.92	-1.77	0.076	0.20 (0.03 ~ 1.19)
HDL, M (Q₁, Q₃)	1.12 (0.73, 1.33)	1.12 (0.71, 1.37)	1.06 (0.79, 1.27)	Z=-0.01	0.995				LDL	0.08	0.2	0.38	0.702	1.08 (0.72 ~ 1.62)
LDL, M (Q₁, Q₃)	3.17 (2.66, 3.90)	3.12 (2.70, 3.87)	3.37 (2.66, 3.92)	Z=-0.52	0.604				ALBI	0.2	0.35	0.58	0.565	1.22 (0.62 ~ 2.42)
ALBI, M (Q₁, Q₃)	-2.51 (-2.84, -2.15)	-2.48 (-2.82, -2.16)	-2.55 (-2.85, -2.04)	Z=-0.39	0.698				CRP	0.01	0.01	0.95	0.341	1.01 (0.99 ~ 1.02)
CRP, M (Q₁, Q₃)	10.86 (2.92, 20.26)	8.60 (2.77, 20.26)	18.15 (5.28, 23.71)	Z=-1.37	0.17				APTT	-0.12	0.07	-1.64	0.102	0.89 (0.77 ~ 1.02)		-0.19	0.1	-1.96	0.05	0.82 (0.68 ~ 0.99)
APTT, M (Q₁, Q₃)	30.50 (27.88, 32.98)	31.40 (28.90, 33.00)	28.80 (26.95, 32.40)	Z=-1.79	0.074				OR: Odds Ratio, CI: Confidence Interval
Z: Mann-Whitney test, χ²: Chi-square test, -: Fisher exact
M: Median, Q₁: 1st Quartile, Q₃: 3st Quartile
non-LM：patients without liver metastasis
LM：patients with liver metastasis (developed after follow-up)

## Sheet: Supplementary Table 3
Supplementary Table 3：Baseline characteristics and differences analysis for patients without liver metastasis at initial diagnosis
Variables	Total (n = 130)	non-LM (n = 104)	LM (n = 26)	Statistic	P
TyG index, M (Q₁, Q₃)	8.86 (8.49, 9.38)	8.92 (8.54, 9.39)	8.56 (8.31, 8.97)	Z=-2.06	0.039
TyG level, n(%)				χ²=5.67	0.017
low	58 (44.62)	41 (39.42)	17 (65.38)
high	72 (55.38)	63 (60.58)	9 (34.62)
Sex, n(%)				χ²=0.29	0.587
male	81 (62.31)	66 (63.46)	15 (57.69)
female	49 (37.69)	38 (36.54)	11 (42.31)
Age, n(%)				χ²=2.80	0.094
<65	71 (54.62)	53 (50.96)	18 (69.23)
≥65	59 (45.38)	51 (49.04)	8 (30.77)
BMI, M (Q₁, Q₃)	21.27 (19.39, 23.44)	21.45 (19.48, 23.60)	20.55 (18.76, 22.86)	Z=-0.74	0.46
Hypertension, n(%)				χ²=0.00	1
no	105 (80.77)	84 (80.77)	21 (80.77)
yes	25 (19.23)	20 (19.23)	5 (19.23)
Diabetes, n(%)				χ²=0.81	0.367
no	80 (61.54)	62 (59.62)	18 (69.23)
yes	50 (38.46)	42 (40.38)	8 (30.77)
Pathologytype, n(%)				χ²=1.48	0.477
PDAC	87 (66.92)	68 (65.38)	19 (73.08)
VC	17 (13.08)	13 (12.50)	4 (15.38)
Others	26 (20.00)	23 (22.12)	3 (11.54)
T, n(%)				-	0.103
1	15 (11.54)	13 (12.50)	2 (7.69)
2	24 (18.46)	23 (22.12)	1 (3.85)
3	46 (35.38)	35 (33.65)	11 (42.31)
4	45 (34.62)	33 (31.73)	12 (46.15)
N, n(%)				χ²=6.21	0.045
0	72 (55.38)	63 (60.58)	9 (34.62)
1	41 (31.54)	30 (28.85)	11 (42.31)
2	17 (13.08)	11 (10.58)	6 (23.08)
Chemotherapy, n(%)				χ²=3.25	0.071
no	50 (38.46)	44 (42.31)	6 (23.08)
yes	80 (61.54)	60 (57.69)	20 (76.92)
CA199, n(%)				χ²=0.20	0.652
<37	50 (38.46)	39 (37.50)	11 (42.31)
≥37	80 (61.54)	65 (62.50)	15 (57.69)
CA125, n(%)				χ²=5.48	0.019
<35	98 (75.38)	83 (79.81)	15 (57.69)
≥35	32 (24.62)	21 (20.19)	11 (42.31)
CEA, n(%)				χ²=0.01	0.922
<5	94 (72.31)	75 (72.12)	19 (73.08)
≥5	36 (27.69)	29 (27.88)	7 (26.92)
TC, M (Q₁, Q₃)	4.61 (3.78, 5.35)	4.54 (3.79, 5.39)	4.68 (3.75, 5.25)	Z=-0.09	0.926
HDL, M (Q₁, Q₃)	1.05 (0.83, 1.36)	1.04 (0.81, 1.36)	1.09 (0.93, 1.38)	Z=-0.90	0.37
LDL, M (Q₁, Q₃)	3.12 (2.58, 3.83)	3.11 (2.66, 3.77)	3.38 (2.45, 3.95)	Z=-0.13	0.898
ALBI, M (Q₁, Q₃)	-2.65 (-2.93, -2.29)	-2.59 (-2.93, -2.26)	-2.74 (-3.00, -2.54)	Z=-1.42	0.155
CRP, M (Q₁, Q₃)	7.11 (2.65, 20.26)	7.10 (2.73, 20.26)	7.58 (1.59, 20.26)	Z=-0.03	0.979
APTT, M (Q₁, Q₃)	30.65 (28.30, 33.00)	30.85 (28.87, 33.02)	28.70 (27.60, 32.38)	Z=-1.37	0.17
Z: Mann-Whitney test, χ²: Chi-square test, -: Fisher exact
M: Median, Q₁: 1st Quartile, Q₃: 3st Quartile
non-LM：patients without liver metastasis
LM：patients with liver metastasis (developed after follow-up)

## Sheet: Supplementary Table 4 and 5
Supplementary Table 4：Multimodal cox regression for patients without liver metastasis at initial diagnosis
Variables	Model1			Model2			Model3			Model4
	HR (95%CI)	P		HR (95%CI)	P		HR (95%CI)	P		HR (95%CI)	P
TyG level
low	1.00 (Reference)			1.00 (Reference)			1.00 (Reference)			1.00 (Reference)
high	0.28 (0.12 ~ 0.65)	0.003		0.23 (0.05 ~ 0.95)	0.042		0.23 (0.05 ~ 0.95)	0.042		0.11 (0.02 ~ 0.62)	0.012
HR: Hazard Ratio, CI: Confidence Interval
Model1: Crude
Model2: Adjust: Sex, Age, BMI, Hypertension, Diabetes
Model3: Adjust: Sex, Age, BMI, Hypertension, Diabetes, Pathologytype, T, N, Chemotherapy, CA199, CA125, CEA
Model4: Adjust: Sex, Age, BMI, Hypertension, Diabetes, Pathologytype, T, N, TC, HDL, LDL, ALBI, CRP, APTT, Chemotherapy, CA199, CA125, CEA
Supplementary Table 5： Multifactorial cox regression for patients without liver metastasis at initial diagnosis
Variables	Univariate						multivariate
	β	S.E	Z	P	OR (95%CI)		β	S.E	Z	P	OR (95%CI)
TyG level
low					1.00 (Reference)						1.00 (Reference)
high	-1.26	0.42	-2.98	0.003	0.28 (0.12 ~ 0.65)		-0.9	0.46	-1.98	0.048	0.41 (0.17 ~ 0.99)
Sex
male					1.00 (Reference)
female	-0.01	0.4	-0.03	0.974	0.99 (0.45 ~ 2.16)
Age
<65					1.00 (Reference)
≥65	-0.2	0.43	-0.46	0.645	0.82 (0.35 ~ 1.91)
BMI	-0.11	0.06	-1.77	0.078	0.90 (0.80 ~ 1.01)
Hypertension
no					1.00 (Reference)
yes	-0.23	0.5	-0.45	0.65	0.80 (0.30 ~ 2.12)
Diabetes
no					1.00 (Reference)
yes	-0.44	0.43	-1.02	0.308	0.65 (0.28 ~ 1.50)
Pathologytype
PDAC					1.00 (Reference)
AC	-0.11	0.55	-0.2	0.839	0.89 (0.30 ~ 2.64)
Others	-0.65	0.62	-1.04	0.296	0.52 (0.15 ~ 1.77)
T
1					1.00 (Reference)
2	-1.14	1.23	-0.93	0.354	0.32 (0.03 ~ 3.54)
3	1.03	0.77	1.33	0.183	2.81 (0.61 ~ 12.82)
4	1.33	0.77	1.72	0.085	3.78 (0.83 ~ 17.12)
N
0					1.00 (Reference)						1.00 (Reference)
1	1.31	0.46	2.88	0.004	3.70 (1.52 ~ 9.03)		0.88	0.49	1.79	0.074	2.42 (0.92 ~ 6.38)
2	1.75	0.55	3.16	0.002	5.77 (1.94 ~ 17.10)		1.53	0.56	2.74	0.006	4.64 (1.55 ~ 13.89)
Otherapy
no					1.00 (Reference)
yes	0.45	0.47	0.96	0.34	1.56 (0.63 ~ 3.89)
CA199
<37					1.00 (Reference)
≥37	0.14	0.4	0.35	0.728	1.15 (0.53 ~ 2.51)
CA125
<35					1.00 (Reference)
≥35	0.74	0.4	1.86	0.063	2.10 (0.96 ~ 4.58)
CEA
<5					1.00 (Reference)
≥5	-0.32	0.44	-0.72	0.471	0.73 (0.30 ~ 1.73)
TC	-0.03	0.06	-0.51	0.613	0.97 (0.86 ~ 1.10)
HDL	0.07	0.13	0.49	0.626	1.07 (0.82 ~ 1.39)
LDL	0.04	0.15	0.29	0.774	1.05 (0.77 ~ 1.41)
ALBI	-0.43	0.29	-1.51	0.132	0.65 (0.37 ~ 1.14)
CRP	0	0	0.51	0.609	1.00 (0.99 ~ 1.01)
APTT	-0.06	0.06	-1.11	0.268	0.94 (0.84 ~ 1.05)
HR: Hazards Ratio, CI: Confidence Interval

## Sheet: Supplementary Table 6
Supplementary Table 6: Cox regression after limited the number of covariates, lasso regression and firth regression.
Model	term	estimate	conf.low	conf.high	p.value
Traditional Cox	TyG level	0.256766721351946	0.10303962094251	0.639842699252669	0.00351728629420977
	N	2.31510918262047	1.34455875917709	3.98623748562237	0.00246301956664442
	CA125	3.78405240081286	1.61001266430796	8.89375151483817	0.00227132428685848
Lasso Cox	TyG level	0.268987576919619	0.0979528976949463	0.738664380939705	0.0108442572837071
	BMI	0.929005377407984	0.810565324349879	1.06475192723692	0.289920281721331
	T	1.27587650829388	0.798533782947116	2.03856229902799	0.308205328612681
	N	2.09344880340781	1.20872763152187	3.62573650026656	0.00837827349265546
	CA125	3.44837021529692	1.45014175839559	8.20006531975409	0.0050962123213119
	CEA	0.484786821952235	0.188257772834509	1.24838544087709	0.133543628689252
Firth Penalized	TyG level	0.237612938296999	1.06239724552199	2.33972621683126	0.0268585380921679
	Age	1.16245555892783	1.56204468173865	18.752557247828	0.751189375538004
	BMI	0.937006138672183	2.22977883769071	3.00681230171619	NA
	Hypertension	0.810328406190513	1.18931640538166	30.9310733654102	0.779586537500911
	Diabetes	1.01432869932921	1.36578991086668	25.9627066989994	0.980817981838428
	T	1.29500492060892	2.30273204838181	9.1052533948948	0.265293854631241
	N	1.94857025644054	2.89160810100765	33.9821101326004	0.0318546907916686
	Pathologytype	1.01071887439819	1.65412236908812	6.53794110768466	NA
	CA199	0.717812851441021	1.34142502356462	5.72478378522478	0.460871105872409
	CA125	3.10272766381759	3.34603084474306	2608.32231770731	0.0193975339421867
	CEA	0.580107063686653	1.18200287571641	5.46579084942053	NA
	TC	0.971748419844535	2.09793033443308	2.8248598908872	NA
	HDL	1.58011884263826	2.78266122807568	10.1721277001576	NA
	LDL	1.36569224450014	2.45797696620107	7.39906907350425	NA
	ALBI	0.781580831270692	1.52159238864326	4.53741963801059	0.443490232976572
	CRP	1.00937031793489	2.7097841629325	2.77342920115268	0.128807665175784
	APTT	0.957366379238604	2.31979443563102	2.92214918750278	0.465515092001215

## Sheet: Supplementary Table 7
Supplementary Table 7: Prior power calculation for different rho2
rho2	effect for HR =0.4
0.1	0.8
0.2	0.753
0.3	0.696
rho2:Variance Inflation Factor for Covariates

## Sheet: Supplementary Table 8 
Supplementary Table 8.1：Baseline characteristics and differences analysis for all PDAC patients									Supplementary Table 8.2： Univariate and multivariate logistic regression for for all PDAC patients
Variables	Total (n = 125)	non-LM (n = 68)	LM (n = 57)	Statistic	P				Variables	Univariate						multivariate
										β	S.E	Z	P	OR (95%CI)		β	S.E	Z	P	OR (95%CI)
TyG level, n(%)				χ²=5.23	0.022				TyG level
low	65 (52.00)	29 (42.65)	36 (63.16)						low					1.00 (Reference)						1.00 (Reference)
high	60 (48.00)	39 (57.35)	21 (36.84)						high	-0.84	0.37	-2.27	0.023	0.43 (0.21 ~ 0.89)		-0.89	0.42	-2.11	0.035	0.41 (0.18 ~ 0.94)
Sex, n(%)				χ²=0.07	0.795				Sex
male	73 (58.40)	39 (57.35)	34 (59.65)						male					1.00 (Reference)
female	52 (41.60)	29 (42.65)	23 (40.35)						female	-0.09	0.36	-0.26	0.795	0.91 (0.45 ~ 1.86)
Age, n(%)				χ²=5.77	0.016				Age
<65	71 (56.80)	32 (47.06)	39 (68.42)						<65					1.00 (Reference)						1.00 (Reference)
≥65	54 (43.20)	36 (52.94)	18 (31.58)						≥65	-0.89	0.37	-2.38	0.017	0.41 (0.20 ~ 0.85)		-0.96	0.41	-2.35	0.019	0.38 (0.17 ~ 0.85)
BMI, M (Q₁, Q₃)	21.18 (18.93, 23.81)	21.55 (19.35, 23.96)	20.89 (18.73, 22.86)	Z=-0.99	0.323				BMI	-0.06	0.05	-1.18	0.238	0.94 (0.85 ~ 1.04)
Hypertension, n(%)				χ²=0.03	0.857				Hypertension
no	100 (80.00)	54 (79.41)	46 (80.70)						no					1.00 (Reference)
yes	25 (20.00)	14 (20.59)	11 (19.30)						yes	-0.08	0.45	-0.18	0.857	0.92 (0.38 ~ 2.23)
Diabetes, n(%)				χ²=0.24	0.625				Diabetes
no	65 (52.00)	34 (50.00)	31 (54.39)						no					1.00 (Reference)
yes	60 (48.00)	34 (50.00)	26 (45.61)						yes	-0.18	0.36	-0.49	0.625	0.84 (0.41 ~ 1.70)
T, n(%)				χ²=5.13	0.162				T
1	10 (8.00)	6 (8.82)	4 (7.02)						1					1.00 (Reference)
2	21 (16.80)	13 (19.12)	8 (14.04)						2	-0.08	0.79	-0.1	0.919	0.92 (0.20 ~ 4.31)
3	33 (26.40)	22 (32.35)	11 (19.30)						3	-0.29	0.74	-0.39	0.699	0.75 (0.17 ~ 3.22)
4	61 (48.80)	27 (39.71)	34 (59.65)						4	0.64	0.7	0.92	0.36	1.89 (0.48 ~ 7.38)
N, n(%)				χ²=7.78	0.02				N
0	54 (43.20)	36 (52.94)	18 (31.58)						0					1.00 (Reference)						1.00 (Reference)
1	47 (37.60)	24 (35.29)	23 (40.35)						1	0.65	0.41	1.59	0.113	1.92 (0.86 ~ 4.28)		0.08	0.47	0.18	0.858	1.09 (0.43 ~ 2.73)
2	24 (19.20)	8 (11.76)	16 (28.07)						2	1.39	0.52	2.66	0.008	4.00 (1.44 ~ 11.09)		1.21	0.55	2.21	0.027	3.36 (1.15 ~ 9.83)
CA199, n(%)				χ²=0.37	0.544				CA199
<37	34 (27.20)	20 (29.41)	14 (24.56)						<37					1.00 (Reference)
≥37	91 (72.80)	48 (70.59)	43 (75.44)						≥37	0.25	0.41	0.61	0.544	1.28 (0.58 ~ 2.84)
CA125, n(%)				χ²=5.93	0.015				CA125
<35	78 (62.40)	49 (72.06)	29 (50.88)						<35					1.00 (Reference)						1.00 (Reference)
≥35	47 (37.60)	19 (27.94)	28 (49.12)						≥35	0.91	0.38	2.41	0.016	2.49 (1.19 ~ 5.23)		0.81	0.42	1.94	0.053	2.24 (0.99 ~ 5.05)
CEA, n(%)				χ²=0.41	0.524				CEA
<5	74 (59.20)	42 (61.76)	32 (56.14)						<5					1.00 (Reference)
≥5	51 (40.80)	26 (38.24)	25 (43.86)						≥5	0.23	0.37	0.64	0.524	1.26 (0.62 ~ 2.58)
TC, M (Q₁, Q₃)	4.37 (3.69, 5.27)	4.58 (3.69, 5.51)	4.34 (3.67, 5.20)	Z=-0.47	0.638				TC	-0.07	0.08	-0.82	0.412	0.93 (0.79 ~ 1.10)
HDL, M (Q₁, Q₃)	1.13 (0.90, 1.40)	1.10 (0.88, 1.45)	1.18 (0.94, 1.40)	Z=-0.46	0.648				HDL	-0.02	0.13	-0.14	0.892	0.98 (0.76 ~ 1.26)
LDL, M (Q₁, Q₃)	3.12 (2.44, 3.73)	3.11 (2.49, 3.81)	3.16 (2.44, 3.73)	Z=-0.12	0.905				LDL	0.02	0.14	0.13	0.897	1.02 (0.77 ~ 1.35)
ALBI, M (Q₁, Q₃)	-2.71 (-3.00, -2.31)	-2.71 (-2.98, -2.30)	-2.71 (-3.02, -2.36)	Z=-0.06	0.951				ALBI	0.01	0.29	0.03	0.975	1.01 (0.57 ~ 1.79)
CRP, M (Q₁, Q₃)	9.10 (2.42, 20.26)	6.64 (2.21, 20.26)	15.81 (3.04, 20.26)	Z=-1.61	0.108				CRP	0.01	0.01	1.55	0.12	1.01 (1.00 ~ 1.02)
APTT, M (Q₁, Q₃)	30.50 (28.10, 32.80)	30.59 (28.68, 32.78)	30.40 (28.10, 32.80)	Z=-0.61	0.54				APTT	-0.02	0.05	-0.45	0.651	0.98 (0.88 ~ 1.09)
Z: Mann-Whitney test, χ²: Chi-square test									OR: Odds Ratio, CI: Confidence Interval
M: Median, Q₁: 1st Quartile, Q₃: 3st Quartile
non-LM：patients without liver metastasis
LM：patients with liver metastasis

## Sheet: Supplementary Table 9
Supplementary Table 9.1：Baseline characteristics and differences analysis for PDAC patients without liver metastasis at initial diagnosis									Supplementary Table 9.2： Multifactorial cox regression regression for for all PDAC patients without liver metastasis at initial diagnosis
Variables	Total (n = 87)	non-LM (n = 68)	LM (n = 19)	Statistic	P				Variables	Univariate						multivariate
										β	S.E	Z	P	OR (95%CI)		β	S.E	Z	P	OR (95%CI)
TyG level, n(%)				χ²=3.95	0.047				TyG level
low	42 (48.28)	29 (42.65)	13 (68.42)						low					1.00 (Reference)						1.00 (Reference)
high	45 (51.72)	39 (57.35)	6 (31.58)						high	-1.37	0.51	-2.69	0.007	0.25 (0.09 ~ 0.69)		-2.98	0.89	-3.36	<.001	0.05 (0.01 ~ 0.29)
Sex, n(%)				χ²=0.00	0.966				Sex
male	50 (57.47)	39 (57.35)	11 (57.89)						male					1.00 (Reference)
female	37 (42.53)	29 (42.65)	8 (42.11)						female	-0.2	0.47	-0.43	0.668	0.82 (0.33 ~ 2.04)
Age, n(%)				χ²=4.23	0.04				Age
<65	46 (52.87)	32 (47.06)	14 (73.68)						<65					1.00 (Reference)						1.00 (Reference)
≥65	41 (47.13)	36 (52.94)	5 (26.32)						≥65	-0.5	0.52	-0.94	0.345	0.61 (0.22 ~ 1.70)		-1.11	0.63	-1.77	0.077	0.33 (0.10 ~ 1.13)
BMI, M (Q₁, Q₃)	21.11 (19.12, 23.77)	21.55 (19.35, 23.96)	20.55 (18.74, 21.65)	Z=-1.43	0.152				BMI	-0.13	0.07	-1.87	0.062	0.88 (0.77 ~ 1.01)
Hypertension, n(%)				χ²=0.02	0.889				Hypertension
no	70 (80.46)	54 (79.41)	16 (84.21)						no					1.00 (Reference)
yes	17 (19.54)	14 (20.59)	3 (15.79)						yes	-0.57	0.63	-0.91	0.363	0.56 (0.16 ~ 1.94)
Diabetes, n(%)				χ²=2.03	0.154				Diabetes
no	47 (54.02)	34 (50.00)	13 (68.42)						no					1.00 (Reference)
yes	40 (45.98)	34 (50.00)	6 (31.58)						yes	-0.76	0.5	-1.54	0.123	0.47 (0.18 ~ 1.23)
T, n(%)				-	0.584				T
1	8 (9.20)	6 (8.82)	2 (10.53)						1					1.00 (Reference)						1.00 (Reference)
2	14 (16.09)	13 (19.12)	1 (5.26)						2	-1.25	1.23	-1.02	0.309	0.29 (0.03 ~ 3.17)		-0.87	1.41	-0.62	0.538	0.42 (0.03 ~ 6.69)
3	29 (33.33)	22 (32.35)	7 (36.84)						3	0.55	0.81	0.69	0.493	1.74 (0.36 ~ 8.46)		2.68	1.06	2.53	0.011	14.61 (1.83 ~ 116.72)
4	36 (41.38)	27 (39.71)	9 (47.37)						4	0.68	0.79	0.86	0.389	1.98 (0.42 ~ 9.32)		1.43	0.96	1.49	0.136	4.20 (0.64 ~ 27.69)
N, n(%)				χ²=2.89	0.235				N
0	43 (49.43)	36 (52.94)	7 (36.84)						0					1.00 (Reference)
1	31 (35.63)	24 (35.29)	7 (36.84)						1	0.69	0.54	1.27	0.204	1.99 (0.69 ~ 5.75)
2	13 (14.94)	8 (11.76)	5 (26.32)						2	1.51	0.6	2.5	0.012	4.51 (1.39 ~ 14.67)
CA199, n(%)				χ²=0.23	0.629				CA199
<37	37 (42.53)	28 (41.18)	9 (47.37)						<37					1.00 (Reference)
≥37	50 (57.47)	40 (58.82)	10 (52.63)						≥37	0.1	0.46	0.22	0.828	1.11 (0.45 ~ 2.73)
CA125, n(%)				χ²=2.18	0.14				CA125
<35	68 (78.16)	56 (82.35)	12 (63.16)						<35					1.00 (Reference)						1.00 (Reference)
≥35	19 (21.84)	12 (17.65)	7 (36.84)						≥35	0.46	0.48	0.97	0.332	1.59 (0.62 ~ 4.06)		1.2	0.56	2.15	0.031	3.32 (1.11 ~ 9.87)
CEA, n(%)				χ²=0.00	0.949				CEA
<5	59 (67.82)	46 (67.65)	13 (68.42)						<5					1.00 (Reference)
≥5	28 (32.18)	22 (32.35)	6 (31.58)						≥5	-0.38	0.5	-0.76	0.448	0.69 (0.26 ~ 1.81)
TC, M (Q₁, Q₃)	4.69 (3.74, 5.43)	4.58 (3.69, 5.51)	4.70 (3.95, 5.31)	Z=-0.29	0.774				Otherapy
HDL, M (Q₁, Q₃)	1.12 (0.90, 1.44)	1.10 (0.88, 1.45)	1.26 (0.94, 1.42)	Z=-0.60	0.548				no					1.00 (Reference)
LDL, M (Q₁, Q₃)	3.12 (2.49, 3.86)	3.11 (2.49, 3.81)	3.39 (2.46, 3.96)	Z=-0.78	0.438				yes	-0.16	0.49	-0.33	0.743	0.85 (0.32 ~ 2.24)
ALBI, M (Q₁, Q₃)	-2.74 (-3.00, -2.37)	-2.71 (-2.98, -2.30)	-2.75 (-3.02, -2.54)	Z=-0.59	0.558				TC	-0.04	0.07	-0.58	0.563	0.96 (0.85 ~ 1.10)		-0.99	0.36	-2.71	0.007	0.37 (0.18 ~ 0.76)
CRP, M (Q₁, Q₃)	6.95 (2.12, 20.26)	6.64 (2.21, 20.26)	6.98 (2.06, 20.26)	Z=-0.32	0.746				HDL	0.02	0.14	0.14	0.889	1.02 (0.77 ~ 1.35)		0.48	0.28	1.71	0.088	1.61 (0.93 ~ 2.80)
APTT, M (Q₁, Q₃)	30.50 (28.20, 32.70)	30.59 (28.68, 32.78)	28.80 (28.00, 32.20)	Z=-0.87	0.382				LDL	0.03	0.16	0.2	0.841	1.03 (0.75 ~ 1.42)		1.35	0.49	2.75	0.006	3.87 (1.48 ~ 10.15)
Z: Mann-Whitney test, χ²: Chi-square test, -: Fisher exact									ALBI	-0.25	0.47	-0.55	0.584	0.78 (0.31 ~ 1.93)
M: Median, Q₁: 1st Quartile, Q₃: 3st Quartile									CRP	0	0.01	0.37	0.711	1.00 (0.99 ~ 1.02)
non-LM：patients without liver metastasis									APTT	-0.05	0.07	-0.75	0.454	0.95 (0.82 ~ 1.09)
LM：patients with liver metastasis									HR: Hazard Ratio, CI: Confidence Interval
